# Supplementary material for: Molecular mechanism of 2′,3′-cGAMP degradation by monkeypox virus poxin-schlafen protein
Source: J Biol Chem. 2026 May 15;302(7):113163. doi: 10.1016/j.jbc.2026.113163 (PMC13273817; doi:10.1016/j.jbc.2026.113163)
Supplement: Table S3 [file mmc2.xlsx]

## Sheet: Sheet1
Supplementary Table 3 Sequences of MPXV poxin-schlafen protein from different countries and regions
Virus strain	Location	Collection date	Clade	Accession ID	Amino acid sequence	Mutation	Remarks
MPXV-M5312_HM12_Rivers	Nigeria: Rivers State	2018.08	MPXV clade 2	GenBank: MT903340.1	MFYAHAFGGYDENLHAFPGISSTVANDVRKYSVVSVYNKKYNIVKNKYMWCNSQVNKRYIGALLPMFECNEYLQIGDPIHDLEGNQISIVTYRHKNYYALSGIGYESLDLCLEGVGIHHHVLETGNAVYGKVQHEYSTIKEKAKEMNALKPGPIIDYHVWIGDCVCQVTTVDVHGKEIMRMRFKRGAVLPIPNLVKVKVGEENDTINLSTSISALLNSGGGTIEVTSKEERVDYVLMKRLESIHHLWSVVYDHLNVVNGEERCYVHMHSSHQSPMLSTVKTNLYMKTMGACLQMDSMEALEYLSELKESGGRSPRPELQKFEYPDGVKDTESIERLAEEFFNRSELQAGESVKFGNSINVKHTSVSAKQLRTRIRQQLPSILSSFANTKGGYLFIGVDN…		Research strain
MPXV Zaire-96-I-16	Zaire	1996	MPXV clade 1	NCBI Reference Sequence: NP_536592.1	MFYAHAFGGYDENLHAFPRISSTVANDVRKYSVVSVYNKKYNIVKNKYMWCNSQVNKRYIGALLPMFECNEYLQIGDPIHDLEGNQISIVTYRHKNYYALSGIGYESLDLCLEGVGIHHHVLETGNAVYG KVQHEYSTIKEKAKEMNALKPGPIIDYHVWIGDCVCQVTTVDVHGKEIMRMRFKRGAVLPIPNLVKVKVGEENDTINLSTSISALLNSGGGTIEVTSKEERVDYVLMKRLESIHHLWSVVYDHLNVVNGE ERCYIHMHSSHQSPMLSTVKTNLYMKTMGACLQMDSMEALEYLSELKESGGRSPRPELQKFEYPDGVKDTESIERLAEEFFNRSELQAGESVKFGNSINVKHTSVSAKQLRTRIRQQLPSILSSFANTKG GYLFIG…	G21R,S421R,V267I
MPXV/Germany/2025/ON/RKI1366	Germany	2025.05	Unknown	GenBank: XUD97214.1	MFYAHAFGGYDENLHAFPGISSTVANDVRKYSVVSVYNKKYNIVKNKYMWCNSQVNKRYIGALLPMFECNEYLQIGDPIHDLEGNQISIVTYRHKNYYALSGIGYESLDLCLEGVGIHHHVLETGNAVYGKVQHEYSTIKEKAKEMNALKPGPIIDYHVWIGDCVCQVTTVDVHGKEIMRMRFKRGAVLPIPNLVKVKVGEENDTINLSTSISALLNSGGGTIEVTSKEERVDYVLMKRLESIHHLWSVVYDHLNVVNGEERCYVHMHSSHQSPMLSTVKTNLYMKTMGACLQMDSMEALEYLSELKESGGRSPRPELQKFEYPDGVKDTESIERLAEEFFNRSELQAGESVKFGNSINVKHTSVSAKQLRTRIRQQLPSILSSFANTKGGYLFIGVDN…	No mutation
MPXV_USA_2024_TX0265	USA: TX	2024.09	Unknown	GenBank: XTP40296.1	MFYAHAFGGYDENLHAFPGISSTVANDVRKYSVVSVYNKKYNIVKNKYMWCNSQVNKRYIGALLPMFECNEYLQIGDPIHDLEGNQISIVTYRHKNYYALSGIGYESLDLCLEGVGIHHHVLETGNAVYGKVQHEYSTIKEKAKEMNALKPGPIIDYHVWIGDCVCQVTTVDVHGKEIMRMRFKRGAVLPIPNLVKVKVGEENDTINLSTSISALLNSGGGTIEVTSKEERVDYVLMKRLESIHHLWSVVYDHLNVVNGEERCYVHMHSSHQSPMLSTVKTNLYMKTMGACLQMDSMEALEYLSELKESGGRSPRPELQKFEYPDGVKDTESIERLAEEFFNRSELQAGESVKFGNSINVKHTSVSAKQLRTRIRQQLPSILSSFANTKGGYLFIGVDN…	No mutation
MPXV_USA_2024_CA0074	USA: CA	2024.09	Unknown	GenBank: XTP39759.1	MFYAHAFGGYDENLHAFPGISSTVANDVRKYSVVSVYNKKYNIVKNKYMWCNSQVNKRYIGALLPMFECNEYLQIGDPIHDLEGNQISIVTYRHKNYYALSGIGYESLDLCLEGVGIHHHVLETGNAVYGKVQHEYSTIKEKAKEMNALKPGPIIDYHVWIGDCVCQVTTVDVHGKEIMRMRFKRGAVLPIPNLVKVKVGEENDTINLSTSISALLNSGGGTIEVTSKEERVDYVLMKRLESIHHLWSVVYDHLNVVNGEERCYVHMHSSHQSPMLSTVKTNLYMKTMGACLQMDSMEALEYLSELKESGGRSPRPELQKFEYPDGVKDTESIERLAEEFFNRSELQAGESVKFGNSINVKHTSVSAKQLRTRIRQQLPSILSSFANTKGGYLFIGVDN…	No mutation
Monkeypox virus isolate MpxvSL01	Sierra Leone	2025.01.10	Unknown	GenBank: XUD98166.1	MFYAHAFGGYDENLHAFPGISSTVANDVRKYSVVSVYNKKYNIVKNKYMWCNSQVNKRYIGALLPMFECNEYLQIGDPIHDLEGNQISIVTYRHKNYYALSGIGYESLDLCLEGVGIHHYVLETGNAVYGKVQHEYSTIKEKAKEMNALKPGPIIDYHVWIGDCVCQVTTVDVHGKEIMRMRFKRGAVLPIPNLVKVKVGEENDTINLSTSISALLNSGGGTIEVTSKEERVDYVLMKRLESIHHLWSVVYDHLNVVNGEERCYVHMHSSHQSPMLSTVKTNLYMKTMGACLQMDSMEALEYLSELKESGGRSPRPELQKFEYPDGVKDTESIERLAEEFFNRSELQAGESVKFGNSINVKHTSVSAKQLRTRIRQQLPSILSSFANTKGGYLFIGVDN…	H122Y
Monkeypox virus isolate MpxvSL02	Sierra Leone	2025.01.11	Unknown	GenBank: XUD98355.1	MFYAHAFGGYDENLHAFPGISSTVANDVRKYSVVSVYNKKYNIVKNKYMWCNSQVNKRYIGALLPMFECNEYLQIGDPIHDLEGNQISIVTYRHKNYYALSGIGYESLDLCLEGVGIHHYVLETGNAVYGKVQHEYSTIKEKAKEMNALKPGPIIDYHVWIGDCVCQVTTVDVHGKEIMRMRFKRGAVLPIPNLVKVKVGEENDTINLSTSISALLNSGGGTIEVTSKEERVDYVLMKRLESIHHLWSVVYDHLNVVNGEERCYVHMHSSHQSPMLSTVKTNLYMKTMGACLQMDSMEALEYLSELKESGGRSPRPELQKFEYPDGVKDTESIERLAEEFFNRSELQAGESVKFGNSINVKHTSVSAKQLRTRIRQQLPSILSSFANTKGGYLFIGVDN…	H122Y
Monkeypox virus isolate LIB-MPV24-087	Liberia: Sinoe County	2024.09.05	clade IIa	GenBank: XOL55363.1	MFYAHAFGGYDENLHAFPGISSTVANDVRKYSVVSVYNKKYNIVKNKYMWCNSQVNKRYIGALLPMFECNEYLQIGDPIHDLEGNQISIVTYRHKNYYALSGIGYESLDLCLEGVGIHHHVLETGNAVYGKVQHEYSTIKEKAKEMNALKPGPIIDYHVWIGDCVCQVTTVDVHGKEIMRMRFKRGAVLPIPNLVKVKVGEENDTINLSTSISALLNSGGGTIEVTSKEERVDYVLMKRLESIHHLWSVVYDHLNVVNGEERCYVHMHSSHQSPMLSTVKTNLYMKTMGACLQMDSMEALEYLSELKESGGRSPRPELQKFEYPDGVKDTESIERLAEEFFNRSELQAGESVKFGNSINVKHTSVSAKQLRTRIRQQLPSILSSFANTKGGYLFIGVDN…	No mutation
Monkeypox virus isolate LIB-MPV24-037	Liberia:Nimba County	2024.07.04	clade IIa	GenBank: XOL55189.1	MFYAHAFGGYDENLHAFPGISSTVANDVRKYSVVSVYNKKYNIVKNKYMWCNSQVNKRYIGALLPMFECNEYLQIGDPIHDLEGNQISIVTYRHKNYYALSGIGYESLDLCLEGVGIHHHVLETGNAVYGKVQHEYSTIKEKAKEMNALKPGPIIDYHVWIGDCVCQVTTVDVHGKEIMRMRFKRGAVLPIPNLVKVKVGEENDTINLSTSISALLNSGGGTIEVTSKEERVDYVLMKRLESIHHLWSVVYDHLNVVNGEERCYVHMHSSHQSPMLSTVKTNLYMKTMGACLQMDSMEALEYLSELKESGGRSPRPELQKFEYPDGVKDTESIERLAEEFFNRSELQAGESVKFGNSINVKHTSVSAKQLRTRIRQQLPSILSSFANTKGGYLFIGVDN…	No mutation
Monkeypox virus isolate LIB-MPV24-014	Liberia: Nimba County	2024.03.12	clade IIa	GenBank: XOL55014.1	MFYAHAFGGYDENLHAFPGISSTVANDVRKYSVVSVYNKKYNIVKNKYMWCNSQVNKRYIGALLPMFECNEYLQIGDPIHDLEGNQISIVTYRHKNYYALSGIGYESLDLCLEGVGIHHHVLETGNAVYGKVQHEYSTIKEKAKEMNALKPGPIIDYHVWIGDCVCQVTTVDVHGKEIMRMRFKRGAVLPIPNLVKVKVGEENDTINLSTSISALLNSGGGTIEVTSKEERVDYVLMKRLESIHHLWSVVYDHLNVVNGEERCYVHMHSSHQSPMLSTVKTNLYMKTMGACLQMDSMEALEYLSELKESGGRSPRPELQKFEYPDGVKDTESIERLAEEFFNRSELQAGESVKFGNSINVKHTSVSAKQLRTRIRQQLPSILSSFANTKGGYLFIGVDN…	No mutation
Monkeypox virus isolate LIB-MPV24-001	Liberia: Nimba County	2024.01.09	clade IIa	GenBank: XOL54665.1	MFYAHAFGGYDENLHAFPGISSTVANDVRKYSVVSVYNKKYNIVKNKYMWCNSQVNKRYIGALLPMFECNEYLQIGDPIHDLEGNQISIVTYRHKNYYALSGIGYESLDLCLEGVGIHHHVLETGNAVYGKVQHEYSTIKEKAKEMNALKPGPIIDYHVWIGDCVCQVTTVDVHGKEIMRMRFKRGAVLPIPNLVKVKVGEENDTINLSTSISALLNSGGGTIEVTSKEERVDYVLMKRLESIHHLWSVVYDHLNVVNGEERCYVHMHSSHQSPMLSTVKTNLYMKTMGACLQMDSMEALEYLSELKESGGRSPRPELQKFEYPDGVKDTESIERLAEEFFNRSELQAGESVKFGNSINVKHTSVSAKQLRTRIRQQLPSILSSFANTKGGYLFIGVDN…	No mutation
Monkeypox virus isolate LIB-MPV24-007	Liberia: Sinoe County	2024.02.12	clade IIa	GenBank: XOL54840.1	MFYAHAFGGYDENLHAFPGISSTVANDVRKYSVVSVYNKKYNIVKNKYMWCNSQVNKRYIGALLPMFECNEYLQIGDPIHDLEGNQISIVTYRHKNYYALSGIGYESLDLCLEGVGIHHHVLETGNAVYGKVQHEYSTIKEKAKEMNALKPGPIIDYHVWIGDCVCQVTTVDVHGKEIMRMRFKRGAVLPIPNLVKVKVGEENDTINLSTSISALLNSGGGTIEVTSKEERVDYVLMKRLESIHHLWSVVYDHLNVVNGEERCYVHMHSSHQSPMLSTVKTNLYMKTMGACLQMDSMEALEYLSELKESGGRSPRPELQKFEYPDGVKDTESIERLAEEFFNRSELQAGESVKFGNSINVKHTSVSAKQLRTRIRQQLPSILSSFANTKGGYLFIGVDN…	No mutation
Monkeypox virus isolate mbop_jos	Nigeria	2022.05.25	Clade IIb	GenBank: XAJ13058.1	MFYAHAFGGYDENLHAFPGISSTVANDVRKYSVVSVYNKKYNIVKNKYMWCNSQVNKRYIGALLPMFECNEYLQIGDPIHDLEGNQISIVTYRHKNYYALSGIGYESLDLCLEGVGIHHHVLETGNAVYGKVQHEYSTIKEKAKEMNALKPGPIIDYHVWIGDCVCQVTTVDVHGKEIMRMRFKRGAVLPIPNLVKVKVGEENDTINLSTSISALLNSGGGTIEVTSKEERVDYVLMKRLESIHHLWSVVYDHLNVVNGEERCYVHMHSSHQSPMLSTVKTNLYMKTMGACLQMDSMEALEYLSELKESGGRSPRPELQKFEYPDGVKDTESIERLAEEFFNRSELQAGESVKFGNSINVKHTSVSAKQLRTRIRQQLPSILSSFANTKGGYLFIGVDN…	No mutation
Monkeypox virus isolate VSP200	Nigeria: Edo	2022	Clade IIb	GenBank: XBH28150.1	MFYAHAFGGYDENLHAFPGISSTVANDVRKYSVVSVYNKKYNIVKNKYMWCNSQVNKRYIGALLPMFECNEYLQIGDPIHDLEGNQISIVTYRHKNYYALSGIGYESLDLCLEGVGIHHYVLETGNAVYGKVQHEYSTIKEKAKEMNALKPGPIIDYHVWIGDCVCQVTTVDVHGKEIMRMRFKRGAVLPIPNLVKVKVGEENDTINLSTSISALLNSGGGTIEVTSKEERVDYVLMKRLESIHHLWSVVYDHLNVVNGEERCYVHMHSSHQSPMLSTVKTNLYMKTMGACLQMDSMEALEYLSELKESGGRSPRPELQKFEYPDGVKDTESIERLAEEFFNRSELQAGESVKFGNSINVKHTSVSAKQLRTRIRQQLPSILSSFANTKGGYLFIGVDN…	H122Y
Monkeypox virus isolate VSP203	Nigeria: CrossRiver	2023.02.20	Clade IIb	GenBank: XBH28678.1	MFYAHAFGGYDENLHAFPGISSTVANDVRKYSVVSVYNKKYNIVKNKYMWCNSQVNKRYIGALLPMFECNEYLQIGDPIHDLEGNQISIVTYRHKNYYALSGIGYESLDLCLEGVGIHHYVLETGNAVYGKVQHEYSTIKEKAKEMNALKPGPIIDYHVWIGDCVCQVTTVDVHGKEIMRMRFKRGAVLPIPNLVKVKVGEENDTINLSTSISALLNSGGGTIEVTSKEERVDYVLMKRLESIHHLWSVVYDHLNVVNGEERCYVHMHSSHQSPMLSTVKTNLYMKTMGACLQMDSMEALEYLSELKESGGRSPRPELQKFEYPDGVKDTESIERLAEEFFNRSELQAGESVKFGNSINVKHTSVSAKQLRTRIRQQLPSILSSFANTKGGYLFIGVDN…	H122Y
Monkeypox virus isolate TRM276	Nigeria: Anambra	2022.09.22	Clade IIb	GenBank: XBH31844.1	MFYAHAFGGYDENLHAFPGISSTVANDVRKYSVVSVYNKKYNIVKNKYMWCNSQVNKRYIGALLPMFECNEYLQIGDPIHDLEGNQISIVTYRHKNYYALSGIGYESLDLCLEGVGIHHYVLETGNAVYGKVQHEYSTIKEKAKEMNALKPGPIIDYHVWIGDCVCQVTTVDVHGKEIMRMRFKRGAVLPIPNLVKVKVGEENDTINLSTSISALLNSGGGTIEVTSKEERVDYVLMKRLESIHHLWSVVYDHLNVVNGEERCYVHMHSSHQSPMLSTVKTNLYMKTMGACLQMDSMEALEYLSELKESGGRSPRPELQKFEYPDGVKDTESIERLAEEFFNRSELQAGESVKFGNSINVKHTSVSAKQLRTRIRQQLPSILSSFANTKGGYLFIGVDN…	H122Y
MPXV_Nigeria_2017_2947	Nigeria: Bayelsa	2017.1	Unknown	GenBank: UXL77573.1	MFYAHAFGGYDENLHAFPGISSTVANDVRKYSVVSVYNKKYNIVKNKYMWCNSQVNKRYIGALLPMFECNEYLQIGDPIHDLEGNQISIVTYRHKNYYALSGIGYESLDLCLEGVGIHHHVLETGNAVYGKVQHEYSTIKEKAKEMNALKPGPIIDYHVWIGDCVCQVTTVDVHGKEIMRMRFKRGAVLPIPNLVKVKVGEENDTINLSTSISALLNSGGGTIEVTSKEERVDYVLMKRLESIHHLWSVVYDHLNVVNGEERCYVHMHSSHQSPMLSTVKTNLYMKTMGACLQMDSMEALEYLSELKESGGRSPRPELQKFEYPDGVKDTESIERLAEEFFNRSELQAGESVKFGNSINVKHTSVSAKQLRTRIRQQLPSILSSFANTKGGYLFIGVDN…	No mutation
Monkeypox virus isolate MPXV/053/19	Nigeria	2019.07.01	Unknown	GenBank: UYB04124.1	MFYAHAFGGYDENLHAFPGISSTVANDVRKYSVVSVYNKKYNIVKNKYMWCNSQVNKRYIGALLPMFECNEYLQIGDPIHDLEGNQISIVTYRHKNYYALSGIGYESLDLCLEGVGIHHHVLETGNAVYGKVQHEYSTIKEKAKEMNALKPGPIIDYHVWIGDCVCQVTTVDVHGKEIMRMRFKRGAVLPIPNLVKVKVGEENDTINLSTSISALLNSGGGTIEVTSKEERVDYVLMKRLESIHHLWSVVYDHLNVVNGEERCYVHMHSSHQSPMLSTVKTNLYMKTMGACLQMDSMEALEYLSELKESGGRSPRPELQKFEYPDGVKDTESIERLAEEFFNRSELQAGESVKFGNSINVKHTSVSAKQLRTRIRQQLPSILSSFANTKGGYLFIGVDN…	No mutation
Monkeypox virus isolate KEMRI0010724-nvrl220	Kenya: Taita Taveta	2024.07.25	Unknown	GenBank: XED52766.1	MFYAHAFGGYDENLHAFPGISSTVANDVRKYSVVSVYNKKYNIVKNKYMWCNSQVNKRYIGALLPMFECNEYLQIGDPIHDLEGNQISIVTYRHKNYYALSGIGYESLDLCLEGVGIHHHVLETGNAVYGKVQHEYSTIKEKAKEMNALKPGPIIDYHVWIGDCVCQVTTVDVHGKEIMRMRFKRGAVLPIPNLVKVKVGEENDTINLSTSISALLNSGGGTIEVTFKEERVDYVLMKRLESIHHLWSVVYDHLNVVNGEERCYIHMHSSHQSPMLSTVKTNLYMKTMGACLQMDSMEALEYLSELKESGGRSPRPELQKFEYPDGVKDTESIERLAEEFFNRSELQAGESVKFGNSINVKHTSVSAKQLRTRIRQQLPSILSSFANTKGGYLFIGVDN…	S421R,V267I,S229F
MPXV/Ib/Germany/2024/RKI1142	Rwanda	2024.1	Clade Ib	GenBank: XIJ79279.1	MFYAHAFGGYDENLHAFPGISSTVANDVRKYSVVSVYNKKYNIVKNKYMWCNSQVNKRYIGALLPMFECNEYLQIGDPIHDLEGNQISIVTYRHKNYYALSGIGYESLDLCLEGVGIHHHVLETGNAVYGKVQHEYSTIKEKAKEMNALKPGPIIDYHVWIGDCVCQVTTVDVHGKEIMRMRFKRGAVLPIPNLVKVKVGEENDTINLSTSISALLNSGGGTIEVTFKEERVDYVLMKRLESIHHLWSVVYDHLNVVNGEERCYIHMHSSHQSPMLSTVKTNLYMKTMGACLQMDSMEALEYLSELKESGGRSPRPELQKFEYPDGVKDTESIERLAEEFFNRSELQAGESVKFGNSINVKHTSVSAKQLRTRIRQQLPSILSSFANTKGGYLFIGVDN…	S421R,V267I,S229F
Monkeypox virus isolate SVPL_361	South Africa: North West	2024.06.28	Unknown	GenBank: XEQ85424.1	MFYAHAFGGYDKNLHAFPGISSTVANDVRKYSVVSVYNKKYNIVKNKYMWCNSQVNKRYIGALLPMFECNEYLQIGDPIHDLEGNQISIVTYRHKNYYALSGIGYESLDLCLEGVGIHHHVLETGNAVYGKVQHEYSTIKEKAKEMNALKPGPIIDYHVWIGDCVCQVTTVDVHGKEIMRMRFKRGAVLPIPNLVKVKVGEENDTINLSTSISALLNSGGGTIEVTSKEERVDYVLMKRLESIHHLWSVVYDHLNVVNGEERCYVHMHSSHQSPMLSTVKTNLYMKTMGACLQMDSMEALEYLSELKESGGRSPRPELQKFEYPDGVKDTESIERLAEEFFNRSELQAGESVKFGNSINVKHTSVSAKQLRTRXRQQLPSILSSFANTKGGYLFIGVDN…	E14K
Monkeypox virus isolate 22V-09327	Cameroon:North-West	2022.11.08	Clade IIb	GenBank: XBJ99852.1	MFYAHAFGGYDENLHAFPGISSTVANDVRKYSVVSVYNKKYNIVKNKYMWCNSQVNKRYIGALLPMFECNEYLQIGDPIHDLEGNQISIVTYRHKNYYALSGIGYESLDLCLEGVGIHHHVLETGNAVYGKVQHEYSTIKEKAKEMNALKPGPIIDYHVWIGDCVCQVTTVDVHGKEIMRMRFKRGAVLPIPNLVKVKVGEENDTINLSTSISALLNSGGGTIEVTSKEERVDYVLMKRLESIHHLWSVVYDHLNVVNGEERCYVHMHSSHQSPMLSTVKTNLYMKTMGACLQMDSMEALEYLSELKESGGRSPRPELQKFEYPDGVKDTESIERLAEEFFNRSELQAGESVKFGNSINVKHTSVSAKQLRTRIRQQLPSILSSFANTKGGYLFIGVDN…	A477S
Monkeypox virus isolate 14V-4552	Cameroon:North-west	2018.05.10	Clade IIb	GenBank: XBJ99321.1	MFYAHAFGGYDENLHAFPGISSTVANDVRKYSVVSVYNKKYNIVKNKYMWCNSQVNKRYIGALLPMFECNEYLQIGDPIHDLEGNQISIVTYRHKNYYALSGIGYESLDLCLEGVGIHHHVLETGNAVYGKVQHEYSTIKEKAKEMNALKPGPIIDYHVWIGDCVCQVTTVDVHGKEIMRMRFKRGAVLPIPNLVKVKVGEENDTINLSTSISALLNSGGGTIEVTSKEERVDYVLMKRLESIHHLWSVVYDHLNVVNGEEQCYVHMHSSHKSPMLSTVKTNLYMKTMGACLQMDSMEALEYLSELKESGGWSPRPELQKFEYPDGVKDTESIERLAEEFFNRSELQAGESVKFGNSINVKHTSVSAKQLRTRIRQQLPSILSSFANTKGGYLFIGVDN…	R264Q,Q274K,R314W
hMpxV/Egypt/MOH-NRC-0002/2022	Egypt	2022.09.26	Unknown	GenBank: UXX39589.1	MFYAHAFGGYDENLHAFPGISSTVANDVRKYSVVSVYNKKYNIVKNKYMWCNSQVNKRYIGALLPMFECNEYLQIGDPIHDLEGNQISIVTYRHKNYYALSGIGYESLDLCLEGVGIHHYVLETGNAVYGKVQHEYSTIKEKAKEMNALKPGPIIDYHVWIGDCVCQVTTVDVHGKEIMRMRFKRGAVLPIPNLVKVKVGEENDTINLSTSISALLNSGGGTIEVTSKEERVDYVLMKRLESIHHLWSVVYDHLNVVNGEERCYVHMHSSHQSPMLSTVKTNLYMKTMGACLQMDSMEALEYLSELKESGGRSPRPELQKFEYPDGVKDTESIERLAEEFFNRSELQAGESVKFGNSINVKHTSVSAKQLRTRIRQQLPSILSSFANTKGGYLFIGVDN…	H122Y
MPXV/Sudan/2022/RKI630	Sudan	2022.1	Unknown	GenBank: WEM04544.1	MFYAHAFGGYDENLHAFPGISSTVANDVRKYSVVSVYNKKYNIVKNKYMWCNSQVNKRYIGALLPMFECNEYLQIGDPIHDLEGNQISIVTYRHKNYYALSGIGYESLDLCLEGVGIHHHVLETGNAVYGKVQHEYSTIKEKAKEMNALKPGPIIDYHVWIGDCVCQVTTVDVHGKEIMRMRFKRGAVLPIPNLVKVKVGEENDTINLSTSISALLNSGGGTIEVTSKEERVDYVLMKRLESIHHLWSVVYDHLNVVNGEERCYIHMHSSHQSPMLSTVKTNLYMKTMGACLQMDSMEALEYLSELKESGGRSPRPELQKFEYPDGVKDTESIERLAEEFFNRSELQAGESVKFGNSINVKHTSVSAKQLRTRIRQQLPSILSSFANTKGGYLFIGVDN…	S421R,V267I
hMpoxV/Japan/MX23-001-01/202X	Japan	2022.07.25	Unknown	GenBank: BGE76490.1	MFYAHAFGGYDENLHAFPGISSTVANDVRKYSVVSVYNKKYNIVKNKYMWCNSQVNKRYIGALLPMFECNEYLQIGDPIHDLEGNQISIVTYRHKNYYALSGIGYESLDLCLEGVGIHHHVLETGNAVYGKVQHEYSTIKEKAKEMNALKPGPIIDYHVWIGDCVCQVTTVDVHGKEIMRMRFKRGAVLPIPNLVKVKVGEENDTINLSTSISALLNSGGGTIEVTSKEERVDYVLMKRLESIHHLWSVVYDHLNVVNGEERCYVHMHSSHQSPMLSTVKTNLYMKTMGACLQMDSMEALEYLSELKESGGRSPRPELQKFEYPDGVKDTESIERLAEEFFNRSELQAGESVKFGNSINVKHTSVSAKQLRTRIRQQLPSILSSFANTKGGYLFIGVDN…	No mutation
Monkeypox virus isolate ZJ_JX_2025	China: Zhejiang	2024.12.30	Unknown	GenBank: XQO97454.1	MFYAHAFGGYDENLHAFPGISSTVANDVRKYSVVSVYNKKYNIVKNKYMWCNSQVNKRYIGALLPMFECNEYLQIGDPIHDLEGNQISIVTYRHKNYYALSGIGYESLDLCLEGVGIHHHVLETGNAVYGKVQHEYSTIKEKAKEMNALKPGPIIDYHVWIGDCVCQVTTVDVHGKEIMRMRFKRGAVLPIPNLVKVKVGEENDTINLSTSISALLNSGGGTIEVTFKEERVDYVLMKRLESIHHLWSVVYDHLNVVNGEERCYIHMHSSHQSPMLSTVKTNLYMKTMGACLQMDSMEALEYLSELKESGGRSPRPELQKFEYPDGVKDTESIERLAEEFFNRSELQAGESVKFGNSINVKHTSVSAKQLRTRIRQQLPSILSSFANTKGGYLFIGVDN…	S421R,V267I
Monkeypox virus isolate 24MPX0756V	Democratic Republic of the Congo:Equateur,Lukolela	2024.03.11	Unknown	GenBank: XEX59640.1	MFYAHAFGGYDENLHAFPGISSTVANDVRKYSVVSVYNKKYNIVKNKYMWCNSQVNKRYIGALLPMFECNEYLQIGDPIHDLEGNQISIVTYRHKNYYALSGIGYESLDLCLEGVGIHHHVLETGNAVYGKVQHEYSTIKEKAKEMNALKPGPIIDYHVWIGDCVCQVTTVDVHGKEIMRMRFKRGAVLPIPNLVKVKVGEENDTINLSTSISALLNSGGGTIEVTSKEERVDYVLMKRLESIHHLWSVVYDHLNVVNGEERCYIHMHSSHQSPMLSTVKTNLYMKTMGACLQMDSMEALEYLSELKESGGRSPRPELQKFEYPDGVKDTESIERLAEEFFNRSELQAGESVKFGNSINVKHTSVSAKQLRTRIRQQLPSILSSFANTKGGYLFIGVDN…	S421R,V267I
Monkeypox/PT0824/2024	Portugal	2024.07.16	Unknown	GenBank: XED52569.1	MFYAHAFGGYDENLHAFPGISSTVANDVRKYSVVSVYNKKYNIVKNKYMWCNSQVNKRYIGALLPMFECNEYLQIGDPIHDLEGNQISIVTYRHKNYYALSGIGYESLDLCLEGVGIHHYVLETGNAVYGKVQHEYSTIKEKAKEMNALKPGPIIDYHVWIGDCVCQVTTVDVHGKEIMRMRFKRGAVLPIPNLVKVKVGEENDTINLSTSISALLNSGGGTIEVTSKEERVDYVLMKRLESIHHLWSVVYDHLNVVNGEERCYVHMHSSHQSPMLSTVKTNLYMKTMGACLQMDSMEALEYLSELKESGGRSPRPELQKFEYPDGVKDTESIERLAEEFFNRSELQAGESVKFGNSINVKHTSVSAKQLRTRIRQQLPSILSSFANTKGGYLFIGVDN…	H122Y
MPXV/PT0808/2023	Portugal	2023.12.21	Unknown	GenBank: WXB21511.1	MFYAHAFGGYDENLHAFPGISSTVANDVRKYSVVSVYNKKYNIVKNKYMWCNSQVNKRYIGALLPMFECNEYLQIGDPIHDLEGNQISIVTYRHKNYYALSGIGYESLDLCLEGVGIHHHVLETGNAVYGKVQHEYSTIKEKAKEMNALKPGPIIDYHVWIGDCVCQVTTVDVHGKEIMRMRFKRGAVLPIPNLVKVKVGEENDTINLSTSISALLNSGGGTIEVTSKKERVDYVLMKRLESIHHLWSVVYDHLNVVNGEERCYVHMHSSHQSPMLSTVKTNLYMKTMGACLQMDSMEALEYLSELKESGGRSPRPELQKFEYPDGVKDTESIERLAEEFFNRSELQAGESVKFGNSINVKHTSVSAKQLRTRIRQQLPSILSSFANTKGGYLFIGVDN…	E231K
Monkeypox/PT0438/2022	Portugal	2022.08.02	Unknown	GenBank: UXP45508.1	MFYAHAFGGYDENLHAFPGISSTVANDVRKYSVVSVYNKKYNIVKNKYMWCNSQVNKRYIGALLPMFECNEYLQIGDPIHDLEGNQISIVTYRHKNYYALSGIGYESLDLCLEGVGIHHHVLETGNAVYGKVQHEYSTIKEKAKEMNALKPGPIIDYHVWIGDCVCQVTTVDVHGKEIMRMRFKRGAVLPIPNLVKVKVGEENDTINLSTSISALLNSGGGTIEVTSKEERVDYVLMKRLESIHHLWSVVYDHLNVVNGEERCYVHMHSSHQSPMLSTVKTNLYMKTMGACLQMDSMEALEYLSELKESGGRSPRPELQKFEYPDGVKDTESIERLAEEFFNRSELQAGESVKFGNSINVKHTSVSAKQLRTRIRQQLPSILSSFANTKGGYLFIGVDN…	No mutation
MPXV_UK_2024_0013	United Kingdom	2024.11.28	Clade Ib	GenBank: XLM45678.1	MFYAHAFGGYDENLHAFPGISSTVANDVRKYSVVSVYNKKYNIVKNKYMWCNSQVNKRYIGALLPMFECNEYLQIGDPIHDLEGNQISIVTYRHKNYYALSGIGYESLDLCLEGVGIHHHVLETGNAVYGKVQHEYSTIKEKAKEMNALKPGPIIDYHVWIGDCVCQVTTVDVHGKEIMRMRFKRGAVLPIPNLVKVKVGEENDTINLSTSISALLNSGGGTIEVTFKEERVDYVLMKRLESIHHLWSVVYDHLNVVNGEERCYIHMHSSHQSPMLSTVKTNLYMKTMGACLQMDSMEALEYLSELKESGGRSPRPELQKFEYPDGVKDTESIERLAEEFFNRSELQAGESVKFGNSINVKHTSVSAKQLRTRIRQQLPSILSSFANTKGGYLFIGVDN…	S421R,V267I,S229F
MPXV_UK_2022_9000630	United Kingdom	2022.10.10	Unknown	GenBank: XIQ88089.1	MFYAHAFGGYDENLHAFPGISSTVANDVRKYSVVSVYNKKYNIVKNKYMWCNSQVNKRYIGALLPMFECNEYLQIGDPIHDLEGNQISIVTYRHKNYYALSGIGYESLDLCLEGVGIHHHVLETGNAVYGKVQHEYSTIKEKAKEMNALKPGPIIDYHVWIGDCVCQVTTVDVHGKEIMRMRFKRGAVLPIPNLVKVKVGEENDTINLSTSISALLNSGGGTIEVTSKEERVDYVLMKRLESIHHLWSVVYDHLNVVNGEERCYVHMHSSHQSPMLSTVKTNLYMKTMGACLQMDSMEALEYLSELKESGGRSPRPELQKFEYPDGVKDTESIERLAEEFFNRSELQAGESVKFGNSINVKHTSVSAKQLRTRIRQQLPSILSSFANTKGGYLFIGVDN…	No mutation
MPX_J6xzTO_9000287	United Kingdom	2022.08	West African	GenBank: UWO39225.1	MFYAHAFGGYDENLHAFPGISSTVANDVRKYSVVSVYNKKYNIVKNKYMWCNSQVNKRYIGALLPMFECNEYLQIGDPIHDLEGNQISIVTYRHKNYYALSGIGYESLDLCLEGVGIHHHVLETGNAVYGKVQHEYSTIKEKAKEMNALKPGPIIDYHVWIGDCVCQVTTVDVHGKEIMRMRFKRGAVLPIPNLVKVKVGEENDTINLSTSISALLNSGGGTIEVTSKEERVDYVLMKRLESIHHLWSVVYDHLNVVNGEERCYVHMHSSHQSPMLSTVKTNLYMKTMGACLQMDSMEALEYLSELKESGGRSPRPELQKFEYPDGVKDTESIERLAEEFFNRSELQAGESVKFGNSINVKHTSVSAKQLRTRIRQQLPSILSSFANTKGGYLFIGVDN…	No mutation
MPXV/UZ_REGA_205/Belgium/2022	Belgium	2022.08.08	Unknown	GenBank: WIL60726.1	MFYAHAFGGYDENLHAFPGISSTVANDVRKYSVVSVYNKKYNIVKNKYMWCNSQVNKRYIGALLPMFECNEYLQIGDPIHDLEGNQISIVTYRHKNYYALSGIGYESLDLCLEGVGIHHHVLETGNAVYGKVQHEYSTIKEKAKEMNALKPGPIIDYHVWIGDCVCQVTTVDVHGKEIMRMRFKRGAVLPIPNLVKVKVGEENDTINLSTSISALLNSGGGTIEVTSKEERVDYVLMKRLESIHHLWSVVYDHLNVVNGEERCYVHMHSSHQSPMLSTVKTNLYMKTMGACLQMDSMEALEYLSELKESGGRSPRPELQKFEYPDGVKDTESIERLAEEFFNRSELQAGESVKFGNSINVKHTSVSAKQLRTRIRQQLPSILSSFANTKGGYLFIGVDN…	No mutation
MPXV/UZ_REGA_48	Belgium	2022.05.30	Unknown	GenBank: WHT57728.1	MFYAHAFGGYDENLHAFPGISSTVANDVRKYSVVSVYNKKYNIVKNKYMWCNSQVNKRYIGALLPMFECNEYLQIGDPIHDLEGNQISIVTYRHKNYYALSGIGYESLDLCLEGVGIHHHVLETGNAVYGKVQHEYSTIKEKAKEMNALKPGPIIDYHVWIGDCVCQVTTVDVHGKEIMRMRFKRGAVLPIPNLVKVKVGEENDTINLSTSISALLNSGGGTIEVTSKEERVDYVLMKRLESIHHLWSVVYDHLNVVNGEERCYVHMHSSHQSPMLSTVKTNLYMKTMGACLQMDSMEALEYLSELKESGGRSPRPELQKFEYPDGVKDTESIERLAEEFFNRSELQAGESVKFGNSINVKHTSVSAKQLRTRIRQQLPSILSSFANTKGGYLFIGVDN…	No mutation
ANT-LDSP-ANT-MPX-32818C	Colombia: Antioquia	2022	Unknown	GenBank: WHP55796.1	MFYAHAFGGYDENLHAFPGISSTVANDVRKYSVVSVYNKKYNIVKNKYMWCNSQVNKRYIGALLPMFECNEYLQIGDPIHDLEGNQISIVTYRHKNYYALSGIGYESLDLCLEGVGIHHHVLETGNAVYGKVQHEYSTIKEKAKEMNALKPGPIIDYHVWIGDCVCQVTTVDVHGKEIMRMRFKRGAVLPIPNLVKVKVGEENDTINLSTSISALLNSGGGTIEVTSKEERVDYVLMKRLESIHHLWSVVYDHLNVVNGEERCYVHMHSSHQSPMLSTVKTNLYMKTMGACLQMDSMEALEYLSELKESGGRSPRPELQKFEYPDGVKDTESIERLAEEFFNRSELQAGESVKFGNSINVKHTSVSAKQLRTRIRQQLPSILSSFANTKGGYLFIGVDN…	No mutation
LBMB-UTP_MP-025_VAC	Colombia: Valle	2022.11.15	Unknown	GenBank: WBE16461.1	MFYAHAFGGYDENLHAFPGISSTVANDVRKYSVVSVYNKKYNIVKNKYMWCNSQVNKRYIGALLPMFECNEYLQIGDPIHDLEGNQISIVTYRHKNYYALSGIGYESLDLCLEGVGIHHHVLETGNAVYGKVQHEYSTIKEKAKEMNALKPGPIIDYHVWIGDCVCQVTTVDVHGKEIMRMRFKRGAVLPIPNLVKVKVGEENDTINLSTSISALLNSGGGTIEVTSKEERVDYVLMKRLESIHHLWSVVYDHLNVVNGEERCYVHMHSSHQSPMLSTVKTNLYMKTMGACLQMDSMEALEYLSELKESGGRSPRPELQKFEYPDGVKDTESIERLAEEFFNRSELQAGESVKFGNSINVKHTSVSAKQLRTRIRQQLPSILSSFANTKGGYLFIGVDN…	No mutation
LBMB-UTP_MP-009_TOL	Colombia: Tolima	2022.09.13	Unknown	GenBank: WBE15064.1	MFYAHAFGGYDENLHAFPGISSTVANDVRKYSVVSVYNKKYNIVKNKYMWCNSQVNKRYIGALLPMFECNEYLQIGDPIHDLEGNQISIVTYRHKNYYALSGIGYESLDLCLEGVGIHHHVLETGNAVYGKVQHEYSTIKEKAKEMNALKPGPIIDYHVWIGDCVCQVTTVDVHGKEIMRMRFKRGAVLPIPNLVKVKVGEENDTINLSTSISALLNSGGGTIEVTSKEERVDYVLMKRLESIHHLWSVVYDHLNVVNGEERCYVHMHSSHQSPMLSTVKTNLYMKTMGACLQMDSMEALEYLSELKESGGRSPRPELQKFEYPDGVKDTESIERLAEEFFNRSELQAGESVKFGNSINVKHTSVSAKQLRTRIRQQLPSILSSFANTKGGYLFIGVDN…	No mutation
hMpxV/Canada/ON-PHOL057/2022	Canada: ON	2022.08.01	Unknown	GenBank: WOW73202.1	MFYAHAFGGYDENLHAFPGISSTVANDVRKYSVVSVYNKKYNIVKNKYMWCNSQVNKRYIGALLPMFECNEYLQIGDPIHDLEGNQISIVTYRHKNYYALSGIGYESLDLCLEGVGIHHHVLETGNAVYGKVQHEYSTIKEKAKEMNALKPGPIIDYHVWIGDCVCQVTTVDVHGKEIMRMRFKRGAVLPIPNLVKVKVGEENDTINLSTSISALLNSGGGTIEVTSKEERVDYVLMKRLESIHHLWSVVYDHLNVVNGEERCYVHMHSSHQSPMLSTVKTNLYMKTMGACLQMDSMEALEYLSELKESGGRSPRPELQKFEYPDGVKDTESIERLAEEFFNRSELQAGESVKFGNSINVKHTSVSAKQLRTRIRQQLPSILSSFANTKGGYLFIGVDN…	No mutation
MpxV/human/CAN/UN-NML-4024/2022	Canada	2022.07.05	Unknown	GenBank: UVE14894.1	MFYAHAFGGYDENLHAFPGISSTVANDVRKYSVVSVYNKKYNIVKNKYMWCNSQVNKRYIGALLPMFECNEYLQIGDPIHDLEGNQISIVTYRHKNYYALSGIGYESLDLCLEGVGIHHHVLETGNAVYGKVQHEYSTIKEKAKEMNALKPGPIIDYHVWIGDCVCQVTTVDVHGKEIMRMRFKRGAVLPIPNLVKVKVGEENDTINLSTSISALLNSGGGTIEVTSKEERVDYVLMKRLESIHHLWSVVYDHLNVVNGEERCYVHMHSSHQSPMLSTVKTNLYMKTMGACLQMDSMEALEYLSELKESGGRSPRPELQKFEYPDGVKDTESIERLAEEFFNRSELQAGESVKFGNSINVKHTSVSAKQLRTRIRQQLPSILSSFANTKGGYLFIGVDN…	No mutation
hMPXV/Australia/VIC-9574/2024	Australia: Victoria	2024.07.26	Unknown	GenBank: XDU21512.1	MFYAHAFGGYDKNLHAFPGISSTVANDVRKYSVVSVYNKKYNIVKNKYMWCNSQVNKRYIGALLPMFECNEYLQIGDPIHDLEGNQISIVTYRHKNYYALSGIGYESLDLCLEGVGIHHHVLETGNAVYGKVQHEYSTIKEKAKEMNALKPGPIIDYHVWIGDCVCQVTTVDVHGKEIMRMRFKRGAVLPIPNLVKVKVGEENDTINLSTSISALLNSGGGTIEVTSKEERVDYVLMKRLESIHHLWSVVYDHLNVVNGEERCYVHMHSSHQSPMLSTVKTNLYMKTMGACLQMDSMEALEYLSELKESGGRSPRPELQKFEYPDGVKDTESIERLAEEFFNRSELQAGESVKFGNSINVKHTSVSAKQLRTRIRQQLPSILSSFANTKGGYLFIGVDN…	E14K
QLDMX00001	Australia	2022	West African	GenBank: UVB73531.1	MFYAHAFGGYDENLHAFPGISSTVANDVRKYSVVSVYNKKYNIVKNKYMWCNSQVNKRYIGALLPMFECNEYLQIGDPIHDLEGNQISIVTYRHKNYYALSGIGYESLDLCLEGVGIHHHVLETGNAVYGKVQHEYSTIKEKAKEMNALKPGPIIDYHVWIGDCVCQVTTVDVHGKEIMRMRFKRGAVLPIPNLVKVKVGEENDTINLSTSISALLNSGGGTIEVTSKEERVDYVLMKRLESIHHLWSVVYDHLNVVNGEERCYVHMHSSHQSPMLSTVKTNLYMKTMGACLQMDSMEALEYLSELKESGGRSPRPELQKFEYPDGVKDTESIERLAEEFFNRSELQAGESVKFGNSINVKHTSVSAKQLRTRIRQQLPSILSSFANTKGGYLFIGVDN…	No mutation
hMPXV/P4/2022	Italy: Emilia-Romagna	2022.06.06	Clade IIb	GenBank: XNX19585.1	MFYAHAFGGYDENLHAFPGISSTVANDVRKYSVVSVYNKKYNIVKNKYMWCNSQVNKRYIGALLPMFECNEYLQIGDPIHDLEGNQISIVTYRHKNYYALSGIGYESLDLCLEGVGIHHHVLETGNAVYGKVQHEYSTIKEKAKEMNALKPGPIIDYHVWIGDCVCQVTTVDVHGKEIMRMRFKRGAVLPIPNLVKVKVGEENDTINLSTSISALLNSGGGTIEVTSKEERVDYVLMKRLESIHHLWSVVYDHLNVVNGEERCYVHMHSSHQSPMLSTVKTNLYMKTMGACLQMDSMEALEYLSELKESGGRSPRPELQKFEYPDGVKDTESIERLAEEFFNRSELQAGESVKFGNSINVKHTSVSAKQLRTRIRQQLPSILSSFANTKGGYLFIGVDN…	No mutation
MPXV/B3	Italy: Campania Region	2023.05	Unknown	GenBank: WRO00913.1	MFYAHAFGGYDENLHAFPGISSTVANDVRKYSVVSVYNKKYNIVKNKYMWCNSQVNKRYIGALLPMFECNEYLQIGDPIHDLEGNQISIVTYRHKNYYALSGIGYESLDLCLEGVGIHHHVLETGNAVYGKVQHEYSTIKEKAKEMNALKPGPIIDYHVWIGDCVCQVTTVDVHGKEIMRMRFKRGAVLPIPNLVKVKVGEENDTINLSTSISALLNSGGGTIEVTSKEERVDYVLMKRLESIHHLWSVVYDHLNVVNGEERCYVHMHSSHQSPMLSTVKTNLYMKTMGACLQMDSMEALEYLSELKESGGRSPRPELQKFEYPDGVKDTESIERLAEEFFNRSELQAGESVKFGNSINVKHTSVSAKQLRTRIRQQLPSILSSFANTKGGYLFIGVDN…	No mutation
INMI-22872022	Italy	2022.08.22	Unknown	GenBank: WEM03808.1	MFYAHAFGGYDENLHAFPGISSTVANDVRKYSVVSVYNKKYNIVKNKYMWCNSQVNKRYIGALLPMFECNEYLQIGDPIHDLEGNQISIVTYRHKNYYALSGIGYESLDLCLEGVGIHHHVLETGNAVYGKVQHEYSTIKEKAKEMNALKPGPIIDYHVWIGDCVCQVTTVDVHGKEIMRMRFKRGAVLPIPNLVKVKVGEENDTINLSTSISALLNSGGGTIEVTSKEERVDYVLMKRLESIHHLWSVVYDHLNVVNGEERCYVHMHSSHQSPMLSTVKTNLYMKTMGACLQMDSMEALEYLSELKESGGRSPRPELQKFEYPDGVKDTESIERLAEEFFNRSELQAGESVKFGNSINVKHTSVSAKQLRTRIRQQLPSILSSFANTKGGYLFIGVDN…	No mutation
HRYC_MPXV001	Spain:Madrid	2022.09.21	Unknown	GenBank: WIV42156.1	MFYAHAFGGYDENLHAFPGISSTVANDVRKYSVVSVYNKKYNIVKNKYMWCNSQVNKRYIGALLPMFECNEYLQIGDPIHDLEGNQISIVTYRHKNYYALSGIGYESLDLCLEGVGIHHHVLETGNAVYGKVQHEYSTIKEKAKEMNALKPGPIIDYHVWIGDCVCQVTTVDVHGKEIMRMRFKRGAVLPIPNLVKVKVGEENDTINLSTSISALLNSGGGTIEVTSKEERVDYVLMKRLESIHHLWSVVYDHLNVVNGEERCYVHMHSSHQSPMLSTVKTNLYMKTMGACLQMDSMEALEYLSELKESGGRSPRPELQKFEYPDGVKDTESIERLAEEFFNRSELQAGESVKFGNSINVKHTSVSAKQLRTRIRQQLPSILSSFANTKGGYLFIGVDN…	No mutation
MPXV/Spain/HUNSC_ITER_0007b/2022	Spain	2022.07.05	Unknown	GenBank: WEF39652.1	MFYAHAFGGYDENLHAFPGISSTVANDVRKYSVVSVYNKKYNIVKNKYMWCNSQVNKRYIGALLPMFECNEYLQIGDPIHDLEGNQISIVTYRHKNYYALSGIGYESLDLCLEGVGIHHHVLETGNAVYGKVQHEYSTIKEKAKEMNALKPGPIIDYHVWIGDCVCQVTTVDVHGKEIMRMRFKRGAVLPIPNLVKVKVGEENDTINLSTSISALLNSGGGTIEVTSKEERVDYVLMKRLESIHHLWSVVYDHLNVVNGEERCYVHMHSSHQSPMLSTVKTNLYMKTMGACLQMDSMEALEYLSELKESGGRSPRPELQKFEYPDGVKDTESIERLAEEFFNRSELQAGESVKFGNSINVKHTSVSAKQLRTRIRQQLPSILSSFANTKGGYLFIGVDN…	No mutation
MPXV-ROK-P53/02-2023	South Korea	2023.06.01	Unknown	GenBank: WPM56717.1	MFYAHAFGGYDENLHAFPGISSTVANDVRKYSVVSVYNKKYNIVKNKYMWCNSQVNKRYIGALLPMFECNEYLQIGDPIHDLEGNQISIVTYRHKNYYALSGIGYESLDLCLEGVGIHHHVLETGNAVYGKVQHEYSTIKEKAKEMNALKPGPIIDYHVWIGDCVCQVTTVDVHGKEIMRMRFKRGAVLPIPNLVKVKVGEENDTINLSTSISALLNSGGGTIEVTSKEERVDYVLMKRLESIHHLWSVVYDHLNVVNGEERCYVHMHSSHQSPMLSTVKTNLYMKTMGACLQMDSMEALEYLSELKESGGRSPRPELQKFEYPDGVKDTESIERLAEEFFNRSELQAGESVKFGNSINVKHTSVSAKQLRTRIRQQLPSILSSFANTKGGYLFIGVDN…	No mutation
MPXV-ROK-P022-2023	South Korea	2023.04.21	Unknown	GenBank: WLY71834.1	MFYAHAFGGYDENLHAFPGISSTVANDVRKYSVVSVYNKKYNIVKNKYMWCNSQVNKRYIGALLPMFECNEYLQIGDPIHDLEGNQISIVTYRHKNYYALSGIGYESLDLCLEGVGIHHHVLETGNAVYGKVQHEYSTIKEKAKEMNALKPGPIIDYHVWIGDCVCQVTTVDVHGKEIMRMRFKRGAVLPIPNLVKVKVGEENDTINLSTSISALLNSGGGTIEVTSKEERVDYVLMKRLESIHHLWSVVYDHLNVVNGEERCYVHMHSSHQSPMLSTVKTNLYMKTMGACLQMDSMEALEYLSELKESGGRSPRPELQKFEYPDGVKDTESIERLAEEFFNRSELQAGESVKFGNSINVKHTSVSAKQLRTRIRQQLPSILSSFANTKGGYLFIGVDN…	No mutation
Slovenia-MPXV-16-2022	Slovenia	2022.07	Unknown	GenBank: UXY94703.1	MFYAHAFGGYDENLHAFPGISSTVANDVRKYSVVSVYNKKYNIVKNKYMWCNSQVNKRYIGALLPMFECNEYLQIGDPIHDLEGNQISIVTYRHKNYYALSGIGYESLDLCLEGVGIHHHVLETGNAVYGKVQHEYSTIKEKAKEMNALKPGPIIDYHVWIGDCVCQVTTVDVHGKEIMRMRFKRGAVLPIPNLVKVKVGEENDTINLSTSISALLNSGGGTIEVTSKEERVDYVLMKRLESIHHLWSVVYDHLNVVNGEERCYVHMHSSHQSPMLSTVKTNLYMKTMGACLQMDSMEALEYLSELKESGGRSPRPELQKFEYPDGVKDTESIERLAEEFFNRSELQAGESVKFGNSINVKHTSVSAKQLRTRIRQQLPSILSSFANTKGGYLFIGVDN…	No mutation
CMIP-P0	France	2022.06.14	Unknown	GenBank: WBT04564.1	MFYAHAFGGYDENLHAFPGISSTVANDVRKYSVVSVYNKKYNIVKNKYMWCNSQVNKRYIGALLPMFECNEYLQIGDPIHDLEGNQISIVTYRHKNYYALSGIGYESLDLCLEGVGIHHHVLETGNAVYGKVQHEYSTIKEKAKEMNALKPGPIIDYHVWIGDCVCQVTTVDVHGKEIMRMRFKRGAVLPIPNLVKVKVGEENDTINLSTSISALLNSGGGTIEVTSKEERVDYVLMKRLESIHHLWSVVYDHLNVVNGEERCYVHMHSSHQSPMLSTVKTNLYMKTMGACLQMDSMEALEYLSELKESGGRSPRPELQKFEYPDGVKDTESIERLAEEFFNRSELQAGESVKFGNSINVKHTSVSAKQLRTRIRQQLPSILSSFANTKGGYLFIGVDN…	No mutation
hMPXV-IHU00005	France	2022.07.04	Unknown	GenBank: UWJ09527.1	MFYAHAFGGYDENLHAFPGISSTVANDVRKYSVVSVYNKKYNIVKNKYMWCNSQVNKRYIGALLPMFECNEYLQIGDPIHDLEGNQISIVTYRHKNYYALSGIGYESLDLCLEGVGIHHHVLETGNAVYGKVQHEYSTIKEKAKEMNALKPGPIIDYHVWIGDCVCQVTTVDVHGKEIMRMRFKRGAVLPIPNLVKVKVGEENDTINLSTSISALLNSGGGTIEVTSKEERVDYVLMKRLESIHHLWSVVYDHLNVVNGEERCYVHMHSSHQSPMLSTVKTNLYMKTMGACLQMDSMEALEYLSELKESGGRSPRPELQKFEYPDGVKDTESIERLAEEFFNRSELQAGESVKFGNSINVKHTSVSAKQLRTRIRQQLPSILSSFANTKGGYLFIGVDN…	No mutation
PatientMPXV	France	2022.06.10	Unknown	GenBank: UUV45865.1	MFYAHAFGGYDENLHAFPGISSTVANDVRKYSVVSVYNKKYNIVKNKYMWCNSQVNKRYIGALLPMFECNEYLQIGDPIHDLEGNQISIVTYRHKNYYALSGIGYESLDLCLEGVGIHHHVLETGNAVYGKVQHEYSTIKEKAKEMNALKPGPIIDYHVWIGDCVCQVTTVDVHGKEIMRMRFKRGAVLPIPNLVKVKVGEENDTINLSTSISALLNSGGGTIEVTSKEERVDYVLMKRLESIHHLWSVVYDHLNVVNGEERCYVHMHSSHQSPMLSTVKTNLYMKTMGACLQMDSMEALEYLSELKESGGRSPRPELQKFEYPDGVKDTESIERLAEEFFNRSELQAGESVKFGNSINVKHTSVSAKQLRTRIRQQLPSILSSFANTKGGYLFIGVDN…	No mutation
hMpxV/Romania/B-3/2022	Romania	2022.06.21	Unknown	GenBank: WMP36327.1	MFYAHAFGGYDENLHAFPGISSTVANDVRKYSVVSVYNKKYNIVKNKYMWCNSQVNKRYIGALLPMFECNEYLQIGDPIHDLEGNQISIVTYRHKNYYALSGIGYESLDLCLEGVGIHHHVLETGNAVYGKVQHEYSTIKEKAKEMNALKPGPIIDYHVWIGDCVCQVTTVDVHGKEIMRMRFKRGAVLPIPNLVKVKVGEENDTINLSTSISALLNSGGGTIEVTSKEERVDYVLMKRLESIHHLWSVVYDHLNVVNGEERCYVHMHSSHQSPMLSTVKTNLYMKTMGACLQMDSMEALEYLSELKESGGRSPRPELQKFEYPDGVKDTESIERLAEEFFNRSELQAGESVKFGNSINVKHTSVSAKQLRTRIRQQLPSILSSFANTKGGYLFIGVDN…	No mutation
hMpxV/Thailand/DDCBIDI-001/2025	Thailand	2025.01.06	Unknown	GenBank: XNC59930.1	MFYAHAFGGYDENLHAFPGISSTVANDVRKYSVVSVYNKKYNIVKNKYMWCNSQVNKRYIGALLPMFECNEYLQIGDPIHDLEGNQISIVTYRHKNYYALSGIGYESLDLCLEGVGIHHHVLETGNAVYGKVQHEYSTIKEKAKEMNALKPGPIIDYHVWIGDCVCQVTTVDVHGKEIMRMRFKRGAVLPIPNLVKVKVGEENDTINLSTSISALLNSGGGTIEVTFKEERVDYVLMKRLESIHHLWSVVYDHLNVVNGEERCYIHMHSSHQSPMLSTVKTNLYMKTMGACLQMDSMEALEYLSELKESGGRSPRPELQKFEYPDGVKDTESIERLAEEFFNRSELQAGESVKFGNSINVKHTSVSAKQLRTRIRQQLPSILSSFANTKGGYLFIGVDN…	S421R,V267I,S229F
CU-ID23283	Thailand	2023.06.28	Unknown	GenBank: XHE67289.1	MFYAHAFGGYDENLHAFPGISSTVANDVRKYSVVSVYNKKYNIVKNKYMWCNSQVNKRYIGALLPMFECNEYLQIGDPIHDLEGNQISIVTYRHKNYYALSGIGYESLDLCLEGVGIHHHVLETGNAVYGKVQHEYSTIKEKAKEMNALKPGPIIDYHVWIGDCVCQVTTVDVHGKEIMRMRFKRGAVLPIPNLVKVKVGEENDTINLSTSISALLNSGGGTIEVTSKEERVDYVLMKRLESIHHLWSVVYDHLNVVNGEERCYVHMHSSHQSPMLSTVKTNLYMKTMGACLQMDSMEALEYLSELKESGGRSPRPELQKFEYPDGVKDTESIERLAEEFFNRSELQAGESVKFGNSINVKHTSVSAKQLRTRIRQQLPSILSSFANTKGGYLFIGVDN…	No mutation
Monkeypox virus/human/Thailand/DDCBIDI-001/2024	Thailand: Bangkok	2024.08.21	Unknown	GenBank: XFH17539.1	MFYAHAFGGYDENLHAFPGISSTVANDVRKYSVVSVYNKKYNIVKNKYMWCNSQVNKRYIGALLPMFECNEYLQIGDPIHDLEGNQISIVTYRHKNYYALSGIGYESLDLCLEGVGIHHHVLETGNAVYGKVQHEYSTIKEKAKEMNALKPGPIIDYHVWIGDCVCQVTTVDVHGKEIMRMRFKRGAVLPIPNLVKVKVGEENDTINLSTSISALLNSGGGTIEVTFKEERVDYVLMKRLESIHHLWSVVYDHLNVVNGEERCYIHMHSSHQSPMLSTVKTNLYMKTMGACLQMDSMEALEYLSELKESGGRSPRPELQKFEYPDGVKDTESIERLAEEFFNRSELQAGESVKFGNSINVKHTSVSAKQLRTRIRQQLPSILSSFANTKGGYLFIGVDN…	S421R,V267I,S229F
hMPXV/Austria/MUW1539124/2022	Austria	2022.08.02	Unknown	GenBank: UWS54988.1	MFYAHAFGGYDENLHAFPGISSTVANDVRKYSVVSVYNKKYNIVKNKYMWCNSQVNKRYIGALLPMFECNEYLQIGDPIHDLEGNQISIVTYRHKNYYALSGIGYESLDLCLEGVGIHHHVLETGNAVYGKVQHEYSTIKEKAKEMNALKPGPIIDYHVWIGDCVCQVTTVDVHGKEIMRMRFKRGAVLPIPNLVKVKVGEENDTINLSTSISALLNSGGGTIEVTSKEERVDYVLMKRLESIHHLWSVVYDHLNVVNGEERCYVHMHSSHQSPMLSTVKTNLYMKTMGACLQMDSMEALEYLSELKESGGRSPRPELQKFEYPDGVKDTESIERLAEEFFNRSELQAGESVKFGNSINVKHTSVSAKQLRTRIRQQLPSILSSFANTKGGYLFIGVDN…	No mutation
LIM-INS-021	Peru	2022.07.09	Unknown	GenBank: UVT29264.1	MFYAHAFGGYDENLHAFPGISSTVANDVRKYSVVSVYNKKYNIVKNKYMWCNSQVNKRYIGALLPMFECNEYLQIGDPIHDLEGNQISIVTYRHKNYYALSGIGYESLDLCLEGVGIHHHVLETGNAVYGKVQHEYSTIKEKAKEMNALKPGPIIDYHVWIGDCVCQVTTVDVHGKEIMRMRFKRGAVLPIPNLVKVKVGEENDTINLSTSISALLNSGGGTIEVTSKEERVDYVLMKRLESIHHLWSVVYDHLNVVNGEERCYVHMHSSHQSPMLSTVKTNLYMKTMGACLQMDSMEALEYLSELKESGGRSPRPELQKFEYPDGVKDTESIERLAEEFFNRSELQAGESVKFGNSINVKHTSVSAKQLRTRIRQQLPSILSSFANTKGGYLFIGVDN…	No mutation
MPXV-SEN0021	Benin: Ifangni district	2022.06	Unknown	GenBank: UWT52474.1	MFYAHAFGGYDENLHAFPGISSTVANDVRKYSVVSVYNKKYNIVKNKYMWCNSQVNKRYIGALLPMFECNEYLQIGDPIHDLEGNQISIVTYRHKNYYALSGIGYESLDLCLEGVGIHHYVLETGNAVYGKVQHEYSTIKEKAKEMNALKPGPIIDYHVWIGDCVCQVTTVDVHGKEIMRMRFKRGAVLPIPNLVKVKVGEENDTINLSTSISALLNSGGGTIEVTSKEERVDYVLMKRLESIHHLWSVVYDHLNVVNGEERCYVHMHSSHQSPMLSTVKTNLYMKTMGACLQMDSMEALEYLSELKESGGRSPRPELQKFEYPDGVKDTESIERLAEEFFNRSELQASESVKFGNSINVKHTSVSAKQLRTRIRQQLPSILSSFANTKGGYLFIGVDN…	H122Y、G351S
hMpxV/Netherlands/NH-AUMC-0060/2022	Netherlands:Amsterdam	2022.08.05	Unknown	GenBank: UVV51587.1	MFYAHAFGGYDENLHAFPGISSTVANDVRKYSVVSVYNKKYNIVKNKYMWCNSQVNKRYIGALLPMFECNEYLQIGDPIHDLEGNQISIVTYRHKNYYALSGIGYESLDLCLEGVGIHHHVLETGNAVYGKVQHEYSTIKEKAKEMNALKPGPIIDYHVWIGDCVCQVTTVDVHGKEIMRMRFKRGAVLPIPNLVKVKVGEENDTINLSTSISALLNSGGGTIEVTSKEERVDYVLMKRLESIHHLWSVVYDHLNVVNGEERCYVHMHSSHQSPMLSTVKTNLYMKTMGACLQMDSMEALEYLSELKESGGRSPRPELQKFEYPDGVKDTESIERLAEEFFNRSELQAGESVKFGNSINVKHTSVSAKQLRTRIRQQLPSILSSFANTKGGYLFIGVDN…	No mutation
hMpxV/Philippines/RITM-002/2022	Philippines: National Capital Region	2022.08.16	Clade IIb	GenBank: WXH00751.1	MFYAHAFGGYDENLHAFPGISSTVANDVRKYSVVSVYNKKYNIVKNKYMWCNSQVNKRYIGALLPMFECNEYLQIGDPIHDLEGNQISIVTYRHKNYYALSGIGYESLDLCLEGVGIHHHVLETGNAVYGKVQHEYSTIKEKAKEMNALKPGPIIDYHVWIGDCVCQVTTVDVHGKEIMRMRFKRGAVLPIPNLVKVKVGEENDTINLSTSISALLNSGGGTIEVTSKEERVDYVLMKRLESIHHLWSVVYDHLNVVNGEERCYVHMHSSHQSPMLSTVKTNLYMKTMGACLQMDSMEALEYLSELKESGGRSPRPELQKFEYPDGVKDTESIERLAEEFFNRSELQAGESVKFGNSINVKHTSVSAKQLRTRIRQQLPSILSSFANTKGGYLFIGVDN…	No mutation
MPXV_NRL 4279/2022	Czech Republic: Prague	2022.05.24	Unknown	GenBank: XQZ12641.1	MFYAHAFGGYDENLHAFPGISSTVANDVRKYSVVSVYNKKYNIVKNKYMWCNSQVNKRYIGALLPMFECNEYLQIGDPIHDLEGNQISIVTYRHKNYYALSGIGYESLDLCLEGVGIHHHVLETGNAVYGKVQHEYSTIKEKAKEMNALKPGPIIDYHVWIGDCVCQVTTVDVHGKEIMRMRFKRGAVLPIPNLVKVKVGEENDTINLSTSISALLNSGGGTIEVTSKEERVDYVLMKRLESIHHLWSVVYDHLNVVNGEERCYVHMHSSHQSPMLSTVKTNLYMKTMGACLQMDSMEALEYLSELKESGGRSPRPELQKFEYPDGVKDTESIERLAEEFFNRSELQAGESVKFGNSINVKHTSVSAKQLRTRIRQQLPSILSSFANTKGGYLFIGVDN…	No mutation
MCL-22-H-MPxV-16-5316	India: Kerala	2022.07.13	Unknown	GenBank: UYE97890.1	MFYAHAFGGYDENLHAFPGISSTVANDVRKYSVVSVYNKKYNIVKNKYMWCNSQVNKRYIGALLPMFECNEYLQIGDPIHDLEGNQISIVTYRHKNYYALSGIGYESLDLCLEGVGIHHYVLETGNAVYGKVQHEYSTIKEKAKEMNALKPGPIIDYHVWIGDCVCQVTTVDVHGKEIMRMRFKRGAVLPIPNLVKVKVGEENDTINLSTSISALLNSGGGTIEVTSKEERVDYVLMKRLESIHHLWSVVYDHLNVVNGEERCYVHMHSSHQSPMLSTVKTNLYMKTMGACLQMDSMEALEYLSELKESGGRSPRPELQKFEYPDGVKDTESIERLAEEFFNRSELQAGESVKFGNSINVKHTSVSAKQLRTRIRQQLPSILSSFANTKGGYLFIGVDN…	H122Y
